# Supplementary material for: Tyrosol effectively improves spermatogenesis recovery by S100A9/TLR4/NF-κB pathway in busulfan-induced oligozoospermia mice
Source: PeerJ. 2026 Mar 30;14:e20887. doi: 10.7717/peerj.20887 (PMC13045846; doi:10.7717/peerj.20887)
Supplement: Supplemental Information 1 [file peerj-14-20887-s001.xlsx]

## Sheet: Sheet1
Testis weight (mg)	Normal	BUS	BUS + HT 50 mg/kg	BUS + Tyr 10 mg/kg	BUS+Tyr 30 mg/kg	BUS + Tyr 50 mg/kg
	145.1	25.4	46.1	32	32.8	39.3
	124.4	34.3	58.4	28.9	28.5	33.9
	131.6	30.7	34.9	31	25	45.6
	146.1	28.5	52.2	31.5	25.7	41.6
	115.3	23.9	52.2	38.2	37.3	40.4
	127.8	39.1	47	41.3	35.3	41.4
	125	34.1	59.3	36.5	33.6	51.2
	140.9	27.5	38.8	26.9	33.4	56.7
	117	43.5	52.8	23.8	30	40.8
	125.2	32.7	61.8	31.5	28.9	47
	153.7	34.2	50.8	27.3	26.7	39.2
	128.3	42.1	54.6	34.5	37.4	44.5
	127.5	43.1	49.7	47.1	35.1	49.2
	127.5	36.6	46.7	45.7	32.8	54.4
Testis index (%)	Normal	BUS	BUS + HT 50 mg/kg	BUS + Tyr 10 mg/kg	BUS + Tyr 30 mg/kg	BUS + Tyr 50 mg/kg
	0.349302	0.065735	0.102673	0.084589	0.080176	0.103694
	0.351214	0.073542	0.113398	0.091196	0.0694106	0.108857
	0.29199	0.0723545	0.0809745	0.0759246	0.0784683	0.0875974
	0.330842	0.0709485	0.108299	0.0771492	0.0620473	0.0956892
	0.26933	0.098394	0.1181	0.0881606	0.0902492	0.097803
	0.330831	0.0662211	0.104677	0.0939918	0.0899134	0.128096
	0.275999	0.067763	0.115146	0.0955998	0.0814743	0.130856
	0.339191	0.061853	0.0900232	0.0711076	0.0816426	0.0878628
	0.330322	0.0838336	0.109544	0.0751026	0.0730638	0.0973979
	0.27779	0.0803677	0.139819	0.0771492	0.0907094	0.0989682
	0.348053	0.068459	0.112191	0.0668626	0.0644616	0.092847
	0.299696	0.0952273	0.120583	0.0796215	0.0904912	0.105126
	0.330054	0.0872823	0.114728	0.107192	0.089404	0.123092
	0.281519	0.0725183	0.107802	0.119696	0.0795344	0.125548
Epididymis weight (mg)	Normal	BUS	BUS + HT 50 mg/kg	BUS + Tyr 10 mg/kg	BUS + Tyr 30 mg/kg	BUS + Tyr 50 mg/kg
	54	29.4	36.6	36.4	36.8	36.8
	53.3	42.4	41	27.6	38.7	45.6
	53.6	32.3	36.3	34.7	28.3	39.6
	48.2	35.8	50.6	37	37	43.7
	60.3	36.9	40.2	35.7	39.3	36.2
	43.6	39	42.6	34.3	35.6	38.3
	49.9	39.4	38.8	34.5	37.1	46.3
Epididymis index (%)	Normal	BUS	BUS + HT 50 mg/kg	BUS + Tyr 10 mg/kg	BUS + Tyr 30 mg/kg	BUS + Tyr 50 mg/kg
	0.129995	0.076087	0.0815145	0.0962199	0.0899536	0.0970976
	0.15048	0.0909091	0.0796117	0.0870937	0.0942523	0.108857
	0.118926	0.0761254	0.0842227	0.0849865	0.0888261	0.083386
	0.109149	0.0891212	0.104979	0.0906196	0.0893288	0.103505
	0.140855	0.0834653	0.0909502	0.082391	0.0950883	0.0855185
	0.112866	0.0789793	0.0940813	0.078061	0.0906775	0.0958219
	0.110179	0.0780662	0.089566	0.0903614	0.0899612	0.106854
Sperm concentration(×105/ml)	Normal	BUS	BUS + HT 50mg/kg	BUS + Tyr 10 mg/kg	BUS + Tyr 30 mg/kg	BUS + Tyr 50 mg/kg
	10.9	3.9	9.1	4	6.1	5.6
	12.5	5.7	7.4	4.1	5	6.1
	12.7	4.9	11.9	4.9	0.9	6.6
	7.4	2.9	9	1.9	5.3	6.6
	12.4	2.2	6.7	4	4.7	7.1
	8.3	2.1	9.1	4.3	5	5.2
	7	1.1	8.6	5.5	4.8	5.7
T concentration (ng/ml)	Normal	BUS	Tyrosol
	50.7805	36.5122	67.4878
	53.4634	28.9512	70.6585
	43.7073	36.1463	65.1707
FSH concentration (ng/ml)	Normal	BUS	Tyrosol
	85.6585	60.2927	81.0244
	84.8049	57.4878	75.1707
	77.9756	65.2927	74.1951
			87.8537
LH concentration (ng/ml)	Normal	BUS	Tyrosol
	34.561	25.9024	44.9268
	40.9024	25.1707	43.8293
	37.122	25.9024	45.6585
IL-6 concentration (pg/ml)	Normal	BUS	Tyrosol
	215.69	489.96	284.755
	218.38	464.57	276.761
	241.471	575.35	278.894
IL-1β concentration (ng/L)	Normal	BUS	Tyrosol
	104.315	387.626	160.134
	112.74	267.561	160.134
	149.602	341.285	151.709
TNF-α concentration (ng/L)	Normal	BUS	Tyrosol
	1688.53	2184.48	1956.34
	1658.77	2372.93	1817.48
	1678.61	2105.12	1906.75
testis MDA concentration (nmol/mg prot)	Control	BUS	Tyrosol
	0.326551	0.893191	0.215278
	0.303605	0.995945	0.186031
	0.227272	0.80458	0.174091
tetis SOD concentration (U/mg prot)	Control	BUS	Tyrosol
	628.448	1416.6	528.185
	668.849	1392.71	518.699
	607.777	1423.19	519.077
	750.867	1387.33	559.784
	680.203	1440	467.666
tetis SOD concentration (U/mg prot)	Control	BUS	Tyrosol
	3.16091	1.8266	4.56047
	3.30857	2.20301	4.87872
	3.56695	2.17821	4.80371
	2.80852	2.03103
	3.99242	2.98196
Relative mRNA level		Normal			BUS			Tyrosol
	S100a9	0.572696	1.15418	1.51287	1.5877	1.45945	1.2494	0.624268	0.779428	0.150012
	Tlr4	1.16052	0.921445	0.935144	1.78505	1.27492	1.84037	0.595052	0.548838	0.687944
	Fpr2	0.647945	1.30379	1.18374	8.10496	7.9264	9.68994	0.000290317	0.000300458	0.000193577
S100a9/β-actin ratio	Normal	BUS	Tyrosol
	0.6824	2.03225	0.588716
	1.03042	2.17453	0.741081
	1	2.03225	0.972756
TLR4/β-actin ratio	Normal	BUS	Tyrosol
	0.271479	4.74298	1.70889
	1	3.62015	1.48317
	0.23387	2.68102	0.425492
p-NF-κB/NF-κB ratio	Normal	BUS	Tyrosol
	1	2.15332	1.15934
	1	1.6362	1.3214
	1	2.0731	0.46136
IL6/β-actin ratio	Normal	BUS	Tyrosol
	1	4.92442	0.102455
	1.13842	4.94524	0.103239
	1.98424	5.15136	0.0383088
TNF-α/β-actin ratio	Normal	BUS	Tyrosol
	0.661805	10.8784	1.06353
	1.35371	7.8227	0.3062
	1	13.686	0.759081
