# Supplementary material for: Tyrosol effectively improves spermatogenesis recovery by S100A9/TLR4/NF-κB pathway in busulfan-induced oligozoospermia mice
Source: PeerJ. 2026 Mar 30;14:e20887. doi: 10.7717/peerj.20887 (PMC13045846; doi:10.7717/peerj.20887)
Supplement: Supplemental Information 3 [file peerj-14-20887-s003.xls]

## Sheet: Sheet1
ITEM TO CHECK	IMPORTANCE	CHECKLIST
EXPERIMENTAL DESIGN
Definition of experimental and control groups	E	line 151~156 (Including normal group, model group and 50 mg/kg Tyr group)
Number within each group	E	line 147~156
Assay carried out by core lab or investigator's lab?	D	Core lab
Acknowledgement of authors' contributions	D	Weizhen Wang and Wenbiao Zhou
SAMPLE
Description	E
Volume/mass of sample processed	D	Figure 1 (50~100 mg tissue)
Microdissection or macrodissection	E	line 242~243 (macrodissection)
Processing procedure	E
If frozen - how and how quickly?	E	line 162~164 (After dissection, the tissue was frozen in liquid nitrogen)
If fixed - with what, how quickly?	E	line 162~164 (without fix)
Sample storage conditions and duration (especially for FFPE samples)	E	line 162~164 (The samples were stored at -80℃ for two weeks)
NUCLEIC ACID EXTRACTION
Procedure and/or instrumentation	E
Name of kit and details of any modifications	E	It can be found in the GeneBank
Source of additional reagents used	D	line 256~266 (Trizol reagent (R411, Vazyme, Nanjing, China), ChamQ Universal SYBR qPCR Master Mix (Q711, Vazyme, Nanjing, China))
Details of DNase or RNAse treatment	E	line 242~268 (DEPC water and Rnase-free EP tube were used)
Contamination assessment (DNA or RNA)	E	line 265 (In the document of Supplemental material)
Nucleic acid quantification	E
Instrument and method	E	line 261~264 (Concentrations of cDNA were quantified using a NanoDrop 2000 spectrophotometer)
Purity (A260/A280)	D	2.03
Yield	D	1324.5 ng/μL
RNA integrity method/instrument	E
RIN/RQI or Cq of 3' and 5' transcripts	E	line 258~268 (Cq=20.41~23.98)
Electrophoresis traces	D	/
Inhibition testing (Cq dilutions, spike or other)	E	/
REVERSE TRANSCRIPTION
Complete reaction conditions	E
Amount of RNA and reaction volume	E	line 258~268 (4 μL, 1 μg)
Priming oligonucleotide (if using GSP) and concentration	E	line 258~268 (10 μM, 0.4 μL)
Reverse transcriptase and concentration	E	/
Temperature and time	E	line 258~268 (50℃ 15 min, 85℃ 5 sec)
Manufacturer of reagents and catalogue numbers	D	line 125~127 (Trizol reagent (R411, Vazyme, Nanjing, China), ChamQ Universal SYBR qPCR Master Mix (Q711, Vazyme, Nanjing, China))
Cqs with and without RT	D*	/
Storage conditions of cDNA	D	line 258~268 (cDNA were stored at -80℃)
qPCR TARGET INFORMATION
If multiplex, efficiency and LOD of each assay.	E	line 258~268 (In the document of Supplemental material)
Sequence accession number	E	line 258~268 (In the document of Supplemental material)
Location of amplicon	D
Amplicon length	E	line 258~268 (In the document of Supplemental material, 19~23)
In silico specificity screen (BLAST, etc)	E	line 258~268 (It can be found in the GeneBank)
Pseudogenes, retropseudogenes or other homologs?	D	line 258~268 (It can be found in the GeneBank)
Sequence alignment	D	√
Secondary structure analysis of amplicon	D	line 258~268 (Without secondary structure)
Location of each primer by exon or intron (if applicable)	E	line 258~268
What splice variants are targeted?	E	line 258~268 (It can be found in the GeneBank)
qPCR OLIGONUCLEOTIDES
Primer sequences	E	line 258~268 (In the document of Supplemental material)
RTPrimerDB Identification Number	D	/
Probe sequences	D**	/
Location and identity of any modifications	E	line 258~268 (It can be found in the GeneBank)
Manufacturer of oligonucleotides	D	line 125~127 (Sangon Biotech)
Purification method	D	line 258~268 (4 × gDNA wiper Mix was used for removal of genomic DNA)
qPCR PROTOCOL
Complete reaction conditions	E
Reaction volume and amount of cDNA/DNA	E	line 258~268 (9 μL)
Primer, (probe), Mg++ and dNTP concentrations	E	line 258~268 (In the document of Supplemental material)
Polymerase identity and concentration	E	line 258~268 (In the document of Supplemental material)
Buffer/kit identity and manufacturer	E	line 125~127 (ChamQ Universal SYBR qPCR Master Mix (Q711, Vazyme, Nanjing, China))
Exact chemical constitution of the buffer	D
Additives (SYBR Green I, DMSO, etc.)	E	line 258~268 (SYBR Green I)
Manufacturer of plates/tubes and catalog number	D	line 127 (BBI, F603102-0001)
Complete thermocycling parameters	E	=DISPIMG("ID_17853C55FCC144F9B01D3463BAE7AAD5",1)
Reaction setup (manual/robotic)	D
Manufacturer of qPCR instrument	E	line 258~268 (CFX Connect Real-Time PCR Detection System (Bio-Rad, USA))
qPCR VALIDATION
Evidence of optimisation (from gradients)	D
Specificity (gel, sequence, melt, or digest)	E	In the document of Supplemental material
For SYBR Green I, Cq of the NTC	E	line 258~268 (SYBR Green I)
Standard curves with slope and y-intercept	E
PCR efficiency calculated from slope	E	-3.42
Confidence interval for PCR efficiency or standard error	D	0.9606
r2 of standard curve	E	0.998
Linear dynamic range	E
Cq variation at lower limit	E	17.08
Confidence intervals throughout range	D
Evidence for limit of detection	E	0.95
If multiplex, efficiency and LOD of each assay.	E	0.95
DATA ANALYSIS
qPCR analysis program (source, version)	E
Cq method determination	E	line 258~268 (Cq method determination)
Outlier identification and disposition	E	line 258~268 (Visual Screening)
Results of NTCs	E	N/A
Justification of number and choice of reference genes	E	line 262~263 (GAPDH)
Description of normalisation method	E	line 262~263 (GAPDH was selected as the internal reference gene for data normalization)
Number and concordance of biological replicates	D	line 270~274 (Set up three biological replicates)
Number and stage (RT or qPCR) of technical replicates	E	line 270~274 (3)
Repeatability (intra-assay variation)	E	/
Reproducibility (inter-assay variation, %CV)	D
Power analysis	D
Statistical methods for result significance	E	line 270~274 (GraphPad Prism 10)
Software (source, version)	E	line 262~263 (Bio-Rad CFX Maestro)
Cq or raw data submission using RDML	D
Table 1. MIQE checklist for authors, reviewers and editors. All essential information (E) must be submitted with the manuscript. Desirable
information (D) should be submitted if available. If using primers obtained from RTPrimerDB, information on qPCR target, oligonucleotides,
protocols and validation is available from that source.
*: Assessing the absence of DNA using a no RT assay is essential when first extracting RNA. Once the sample has been validated as
RDNA-free, inclusion of a no-RT control is desirable, but no longer essential.
**: Disclosure of the probe sequence is highly desirable and strongly encouraged. However, since not all commercial pre-designed assay
vendors provide this information, it cannot be an essential requirement. Use of such assays is advised against.
